# Supplementary material for: Dichotomous Nitric Oxide–Dependent Post-Translational Modifications of STAT1 Are Associated with Ipilimumab Benefits in Melanoma
Source: Cancers (Basel). 2023 Mar 14;15(6):1755. doi: 10.3390/cancers15061755 (PMC10046641; doi:10.3390/cancers15061755)
Supplement: Supplementary file 1 [file cancers-15-01755-s001.zip]

Archive with 1 entries (1 files):
- cancers-2132953-supplementary.pdf
